# Supplementary material for: Succession Dominates Alpha Male Replacement in Despotic Rhesus Monkeys: Insights from a Long-Term Study in the Taihang Mountains, Henan Province, China
Source: Animals (Basel). 2026 May 13;16(10):1495. doi: 10.3390/ani16101495 (PMC13203206; doi:10.3390/ani16101495)
Supplement: Supplementary file 1 [file animals-16-01495-s001.zip]

Archive with 1 entries (1 files):
- animals-4247038-supplementary.pdf
